# Supplementary material for: Possible Options for Utilization of EU Biomass Waste: Pyrolysis Char, Calorific Value and Ash Content
Source: Materials (Basel). 2023 Dec 31;17(1):226. doi: 10.3390/ma17010226 (PMC10780033; doi:10.3390/ma17010226)
Supplement: Supplementary file 1 [file materials-17-00226-s001.zip]

Archive with 1 entries (1 files):
- materials-2746318-supplementary.pdf
